# Supplementary material for: Switching between Enzyme Replacement Therapies and Substrate Reduction Therapies in Patients with Gaucher Disease: Data from the Gaucher Outcome Survey (GOS)
Source: J Clin Med. 2022 Aug 31;11(17):5158. doi: 10.3390/jcm11175158 (PMC9457166; doi:10.3390/jcm11175158)
Supplement: Supplementary file 1 [file jcm-11-05158-s001.zip]

Archive with 1 entries (1 files):
- jcm-1840988-supplementary.pdf
